# Supplementary material for: Causal associations between telomere length and pulmonary arterial hypertension: A two-sample Mendelian randomization study
Source: Medicine (Baltimore). 2024 Nov 22;103(47):e40407. doi: 10.1097/MD.0000000000040407 (PMC11596709; doi:10.1097/MD.0000000000040407)
Supplement: Supplementary file 1 [file medi-103-e40407-s001.xlsx]

## Sheet: Table S1
SNP	chr	pos	effect_allele.exposure	other_allele.exposure	beta.exposure	se.exposure	F	pval.exposure	eaf.exposure	beta.outcome	se.outcome	pval.outcome	eaf.outcome	samplesize.exposure	action
rs10024820	4	122781402	C	T	-0.0144438	0.00205573	49.3663	2.09991e-12	0.389235	-0.1238	0.1287	0.3361	0.4259	472174	1
rs1003322	22	51072289	A	C	0.0141734	0.00247546	32.7821	1e-08	0.213742	0.0514	0.1796	0.774499	0.1459	472174	1
rs10112752	8	73958718	A	G	-0.0287522	0.00202518	201.565	9.49948e-46	0.430369	0.0189	0.1277	0.8822	0.4518	472174	1
rs10190233	2	65640229	G	A	-0.0115051	0.00214102	28.8762	7.69999e-08	0.67352	0.1525	0.1405	0.2776	0.7129	472174	1
rs10210351	2	232348665	G	A	-0.00985135	0.00202049	23.7727	1.09999e-06	0.558023	0.0762	0.1283	0.5528	0.5676	472174	1
rs1023767	8	95530969	A	G	-0.0183732	0.00234772	61.2459	5.00035e-15	0.237595	0.1749	0.1306	0.1804	0.3724	472174	1
rs10752021	10	874896	A	C	-0.0110975	0.00204244	29.5224	5.49997e-08	0.597452	-0.0605	0.1365	0.6577	0.6786	472174	1
rs10768683	11	5247791	G	C	0.0469922	0.00277015	287.77	1.50003e-64	0.841033	0.1748	0.1564	0.2638	0.7946	472174	1
rs10773176	12	122944713	G	A	-0.0172009	0.00228534	56.6501	5.19996e-14	0.741214	-0.0578	0.1614	0.7201	0.8089	472174	1
rs10774624	12	111833788	A	G	0.0149944	0.00205494	53.2427	2.90001e-13	0.53276	-0.3015	0.1299	0.02031	0.5969	472174	1
rs10805346	4	9920347	C	T	0.0117072	0.00202147	33.5406	7.00003e-09	0.439339	-0.0343	0.1275	0.7877	0.4531	472174	1
rs10818963	9	127189915	A	T	0.0101397	0.00211	23.0933	1.5e-06	0.639636	-0.0402	0.1366	0.7685	0.6859	472174	1
rs10821163	9	96343060	C	G	-0.0100318	0.00214289	21.9158	2.80001e-06	0.332483	-0.0064	0.1306	0.9607	0.3754	472174	1
rs10840270	11	9629553	G	C	0.014383	0.00212494	45.8148	1.29987e-11	0.655684	-0.0191	0.1346	0.8869	0.6629	472174	1
rs10845387	12	11757743	A	G	-0.0141214	0.00209396	45.4798	1.50003e-11	0.352666	-0.0254	0.1367	0.8527	0.3438	472174	1
rs10905255	10	5870267	T	G	-0.0182493	0.00203099	80.7378	2.60016e-19	0.57919	-0.0623	0.128	0.626299	0.5608	472174	1
rs10973181	9	37063075	A	G	-0.00976414	0.00201805	23.4101	1.29999e-06	0.442803	-0.2689	0.1277	0.0352598	0.4464	472174	1
rs10977183	9	862257	T	C	-0.0136963	0.00206831	43.8506	3.50026e-11	0.427651	-0.0918	0.1298	0.4795	0.4046	472174	1
rs1105407	16	48466286	G	C	0.0162208	0.0027778	34.0991	5.19996e-09	0.167323	-0.1088	0.1667	0.5139	0.1779	472174	1
rs11085072	19	4368142	T	C	-0.0131806	0.00236713	31.0046	2.59998e-08	0.236909	-0.1255	0.1734	0.469	0.1616	472174	1
rs11117354	16	88092092	C	T	0.0232506	0.00219601	112.098	3.40017e-26	0.696513	-0.198	0.1282	0.1225	0.5787	472174	1
rs111228000	11	92740054	C	T	0.0189077	0.00391779	23.2914	1.40001e-06	0.072332	-0.317	0.2291	0.1663	0.08304	472174	1
rs111527438	17	29252703	C	T	0.0125	0.00211016	35.0905	3.09999e-09	0.351251	-0.0841	0.1361	0.5364	0.3207	472174	1
rs111747768	18	811928	T	C	-0.0346596	0.00719211	23.2239	1.40001e-06	0.021037	-0.1517	0.2494	0.543	0.0675	472174	1
rs112171034	20	62436144	T	C	-0.0245129	0.00457712	28.6817	8.50002e-08	0.050158	-0.0749	0.1825	0.6815	0.1397	472174	1
rs112394943	3	197842892	C	T	-0.0198961	0.00281641	49.905	1.59993e-12	0.162741	-0.1109	0.1502	0.4603	0.2375	472174	1
rs113119217	15	50365648	A	T	-0.0332464	0.00234274	201.391	1e-45	0.240708	0.0267	0.1494	0.858	0.2366	472174	1
rs113373034	3	169490004	T	C	0.0423488	0.0078791	28.8888	7.69999e-08	0.016404	-0.0931	0.6804	0.8912	0.009029	472174	1
rs113490934	16	3650987	C	T	-0.0351432	0.00416402	71.229	3.19963e-17	0.062005	-0.013	0.2316	0.9552	0.07936	472174	1
rs113525195	14	23499321	A	C	-0.0124075	0.00224132	30.6451	3.09999e-08	0.290254	-0.2494	0.138	0.0707897	0.3031	472174	1
rs114394565	2	75341125	T	C	0.0404794	0.00757936	28.5235	9.29994e-08	0.017681	0.8983	0.5775	0.1198	0.01394	472174	1
rs11557154	9	34107505	T	C	-0.0343719	0.00298538	132.559	1.10002e-30	0.13003	0.1061	0.187	0.5705	0.1319	472174	1
rs11579626	1	146741960	C	A	0.0265113	0.00357752	54.9159	1.29987e-13	0.084882	0.3543	0.1917	0.0645803	0.1224	472174	1
rs11584821	1	114419489	T	C	-0.0306517	0.00263623	135.189	2.99985e-31	0.176208	-0.1957	0.165	0.2355	0.1808	472174	1
rs116631966	1	93229909	A	G	0.0296122	0.00635426	21.7176	3.2e-06	0.02522	-1.021	0.7393	0.1673	0.007443	472174	1
rs116863223	18	709396	A	G	-0.0817874	0.00937157	76.1637	2.60016e-18	0.011763	-0.0018	0.5062	0.9972	0.01595	472174	1
rs11699829	20	62157200	A	G	0.0641957	0.00602028	113.705	1.50003e-26	0.034146	-0.2917	0.5226	0.5766	0.01605	472174	1
rs117034449	10	103906612	A	G	0.0374377	0.00667898	31.4194	2.1e-08	0.023304	-0.2161	0.5183	0.6767	0.0159	472174	1
rs117407747	7	159117178	T	C	0.0450533	0.00611706	54.246	1.80011e-13	0.027571	0.3665	0.6865	0.593401	0.009627	472174	1
rs117512405	20	62574274	A	G	-0.0790134	0.00824611	91.8128	9.49948e-22	0.017043	-0.5554	0.28	0.0473304	0.05514	472174	1
rs11769630	7	50257703	A	T	-0.0256807	0.00389475	43.4765	4.30031e-11	0.072227	0.0256	0.21	0.9028	0.1027	472174	1
rs11808597	1	44832809	T	A	0.011602	0.00231177	25.187	5.19996e-07	0.24941	-0.1071	0.1424	0.452101	0.2714	472174	1
rs11866592	16	74654396	A	G	0.03464	0.00286611	146.073	1.29987e-33	0.14198	0.0926	0.1632	0.5705	0.1846	472174	1
rs11932874	4	85206535	A	G	0.0195308	0.00407911	22.925	1.7e-06	0.066799	0.4968	0.2169	0.0220201	0.09243	472174	1
rs11991877	8	56664524	A	T	-0.030138	0.00318686	89.434	3.19963e-21	0.889309	-0.0721	0.1804	0.6894	0.8583	472174	1
rs12147969	14	73297643	T	C	0.0118171	0.00244422	23.3744	1.29999e-06	0.215653	-0.0858	0.1585	0.5884	0.1999	472174	1
rs12264697	10	35464168	A	G	0.010128	0.00218994	21.3886	3.69999e-06	0.314193	-0.2173	0.1392	0.1185	0.3017	472174	1
rs12305739	12	979721	A	G	0.0134204	0.00277774	23.3425	1.40001e-06	0.15324	-0.1167	0.2013	0.562	0.1134	472174	1
rs12369950	12	24762109	C	T	-0.0178308	0.00290205	37.7513	8e-10	0.140675	-0.0136	0.1762	0.9385	0.151	472174	1
rs12412214	10	101276256	A	G	-0.0245174	0.00222685	121.218	3.40017e-28	0.279765	-0.1804	0.1296	0.1639	0.3926	472174	1
rs12451892	17	2247982	C	T	-0.0116145	0.00207578	31.3068	2.19999e-08	0.380511	0.1319	0.1283	0.304	0.4354	472174	1
rs12619538	2	58963236	C	A	0.0167489	0.00287813	33.8651	5.89997e-09	0.141035	0.4899	0.1831	0.00747601	0.1403	472174	1
rs1291143	20	35525640	C	A	0.0493145	0.0027991	310.393	1.80011e-69	0.849026	-0.0195	0.1518	0.8977	0.7771	472174	1
rs12925933	16	90141355	C	A	-0.0146622	0.00213796	47.0326	7.00003e-12	0.66221	-0.0116	0.1279	0.9275	0.5414	472174	1
rs12932179	16	9072085	G	A	-0.0136257	0.0020276	45.1599	1.80011e-11	0.561399	0.086	0.1306	0.510301	0.6173	472174	1
rs12965539	18	74516129	C	A	0.0108196	0.00217519	24.7416	6.59994e-07	0.311433	0.2125	0.1397	0.1282	0.2913	472174	1
rs12971598	19	8504569	T	C	0.00992919	0.00209228	22.521	2.1e-06	0.359979	-0.2325	0.133	0.0805601	0.3439	472174	1
rs12973406	19	56727776	C	A	-0.0105056	0.00211806	24.6017	7.00003e-07	0.342151	0.1528	0.1358	0.2604	0.3275	472174	1
rs12990040	2	216193600	T	C	0.0119546	0.00219539	29.6515	5.19996e-08	0.296379	0.1451	0.1436	0.3124	0.2657	472174	1
rs13062095	3	101267385	C	T	0.0138552	0.00214113	41.8735	9.70063e-11	0.327843	0.0142	0.1308	0.9138	0.3728	472174	1
rs13068600	3	170064694	A	G	-0.0130048	0.00280805	21.4485	3.59998e-06	0.148378	0.0148	0.1683	0.9297	0.1737	472174	1
rs131794	22	50971752	C	A	-0.0247859	0.00246292	101.277	8.00018e-24	0.792653	0.3769	0.1644	0.0218298	0.8184	472174	1
rs13230646	7	23930316	C	T	-0.0173277	0.00232377	55.6027	8.9002e-14	0.248945	0.283	0.1703	0.0965206	0.1738	472174	1
rs1332941	13	41695100	G	A	0.0256552	0.00273159	88.2104	5.90065e-21	0.820466	-0.0316	0.1557	0.8392	0.7944	472174	1
rs137901416	14	73418095	A	G	0.04572	0.00332355	189.238	4.70002e-43	0.100311	-0.2882	0.2565	0.2612	0.06565	472174	1
rs138980163	14	96947963	A	G	0.01516	0.00292636	26.8376	2.19999e-07	0.13535	-0.1391	0.1802	0.4403	0.1425	472174	1
rs139669835	18	729871	T	C	-0.0612563	0.0105346	33.8116	6.1e-09	0.009365	2.2279	1.8135	0.2193	0.001395	472174	1
rs139795227	1	92842367	C	A	0.0599379	0.00873247	47.1117	6.70039e-12	0.014021	-0.4597	0.3812	0.2279	0.02749	472174	1
rs142426306	20	62488152	T	C	-0.0504903	0.00539933	87.4452	8.69961e-21	0.039544	0.6945	0.3292	0.0349004	0.04129	472174	1
rs143190905	20	62291767	T	G	-0.0723995	0.00369421	384.086	1.59993e-85	0.080404	0.1687	0.2384	0.4791	0.07547	472174	1
rs144204502	17	76183233	T	C	-0.100574	0.00913369	121.249	3.40017e-28	0.012562	-0.0772	0.328	0.8139	0.03772	472174	1
rs145114957	1	94322469	G	C	0.0272605	0.00498872	29.86	4.60002e-08	0.042648	-0.078	0.3264	0.8111	0.0393	472174	1
rs145380478	14	53413243	C	T	-0.0425571	0.00908879	21.9246	2.80001e-06	0.012963	0.0339	0.5178	0.9479	0.01507	472174	1
rs1460518	18	41449743	G	A	-0.019012	0.00364338	27.2299	1.79999e-07	0.916979	-0.0803	0.3234	0.8038	0.9585	472174	1
rs149248162	4	103372942	C	T	0.0296891	0.00590336	25.2927	4.90004e-07	0.036425	-1.039	1.7483	0.5523	0.001421	472174	1
rs149248162	4	103372942	C	T	0.0296891	0.00590336	25.2927	4.90004e-07	0.036425	0.0374	0.2937	0.8986	0.05077	472174	1
rs1494421	3	27499433	C	T	-0.0140595	0.00302165	21.6497	3.29997e-06	0.127583	-0.1223	0.2125	0.5648	0.09764	472174	1
rs150150565	18	708207	T	C	0.063762	0.00739877	74.2685	6.79986e-18	0.021455	0.0991	0.4743	0.8344	0.01876	472174	1
rs1555137	1	208049502	G	A	0.0109917	0.00233014	22.2518	2.39999e-06	0.249507	-0.3341	0.1537	0.0297002	0.2176	472174	1
rs16940845	17	44116843	A	C	-0.00936641	0.00205086	20.8581	4.90004e-06	0.393917	0.0309	0.1278	0.8091	0.4336	472174	1
rs16978028	18	42070981	T	A	-0.029945	0.00285068	110.345	8.19974e-26	0.143727	0.2126	0.2331	0.3617	0.08132	472174	1
rs17274750	21	16353809	C	A	-0.0170759	0.00342614	24.8403	6.19998e-07	0.094268	0.0708	0.226	0.753999	0.0885	472174	1
rs17445108	12	57082058	A	G	-0.0168922	0.00300983	31.4984	2e-08	0.12695	-0.0306	0.1936	0.8746	0.1266	472174	1
rs1755624	9	135894130	T	C	-0.013898	0.00257886	29.0435	7.10003e-08	0.184742	-0.0588	0.1697	0.7289	0.1688	472174	1
rs17677991	15	42032383	G	C	0.0222664	0.00210806	111.567	4.40048e-26	0.342123	-0.0794	0.1294	0.539699	0.396	472174	1
rs17803849	2	210673714	T	C	0.0273203	0.00203482	180.268	4.19952e-41	0.405161	-0.15	0.1295	0.2467	0.3925	472174	1
rs1789513	18	33545630	G	A	-0.0113735	0.00244031	21.7219	3.2e-06	0.78565	-0.1225	0.1497	0.4132	0.7643	472174	1
rs182059586	16	14652220	C	T	-0.0571159	0.00680853	70.3732	4.90004e-17	0.02511	1.3859	0.7783	0.0749601	0.007053	472174	1
rs185174247	5	138914024	A	G	0.0372806	0.00435145	73.4003	1.10002e-17	0.05609	0.5332	0.3811	0.1618	0.03003	472174	1
rs188918174	2	54473646	T	C	0.0403062	0.00543604	54.9767	1.20005e-13	0.036106	0.3501	0.3001	0.2435	0.04707	472174	1
rs1907702	12	88955469	A	G	0.0150247	0.00242651	38.3396	5.89997e-10	0.766771	-0.1535	0.1573	0.329	0.7987	472174	1
rs1957937	14	96181360	T	A	0.0209365	0.00273361	58.6591	1.9002e-14	0.16018	0.2954	0.1638	0.0712705	0.1848	472174	1
rs1985369	7	159119220	G	A	-0.0311893	0.00300952	107.403	3.59998e-25	0.868178	0.2517	0.2027	0.2145	0.891	472174	1
rs2038903	1	8916517	T	G	0.00956351	0.00202676	22.2654	2.39999e-06	0.437961	0.2833	0.1271	0.0257602	0.4615	472174	1
rs2056726	7	99780283	A	G	-0.0228078	0.00243638	87.6348	7.89951e-21	0.214376	0.2434	0.1519	0.109	0.2271	472174	1
rs218251	4	55398525	C	T	-0.0140682	0.00297183	22.4093	2.19999e-06	0.132041	-0.1974	0.1784	0.2685	0.1487	472174	1
rs2230590	3	49936102	C	T	-0.0158022	0.00200806	61.9272	3.59998e-15	0.510897	0.1664	0.1293	0.198	0.3983	472174	1
rs2235145	22	35654133	G	T	0.0108593	0.00210106	26.7133	2.39999e-07	0.639599	0.0329	0.1297	0.7998	0.6105	472174	1
rs2243390	6	125621618	G	A	0.0125452	0.00259827	23.3124	1.40001e-06	0.186552	-0.1227	0.2089	0.557	0.1026	472174	1
rs2276182	18	51798047	G	C	0.0233529	0.00204247	130.728	2.80027e-30	0.403227	0.0651	0.1269	0.608199	0.4691	472174	1
rs2282764	4	2255063	G	A	-0.0224234	0.00289392	60.0385	9.30037e-15	0.142384	0.0256	0.1823	0.8885	0.1418	472174	1
rs2293579	11	47440758	A	G	-0.012915	0.00205481	39.5044	3.29997e-10	0.386274	-0.0129	0.1401	0.9268	0.2978	472174	1
rs2306646	8	21846586	C	G	-0.0209417	0.00201898	107.587	3.29989e-25	0.559475	-0.2171	0.1271	0.0876698	0.5409	472174	1
rs2345478	6	170903500	A	C	0.0108904	0.00201751	29.1378	6.69993e-08	0.451054	-0.2569	0.1272	0.04346	0.4477	472174	1
rs2505401	10	32625087	T	C	0.0109081	0.00216428	25.4022	4.70002e-07	0.692397	-0.0867	0.1372	0.5277	0.689	472174	1
rs2555104	2	17841243	C	A	-0.0139717	0.00203498	47.1388	6.59933e-12	0.434255	0.1797	0.1269	0.1567	0.4802	472174	1
rs2702879	8	6806214	G	A	-0.0100502	0.00206118	23.7748	1.09999e-06	0.598042	0.0348	0.129	0.787601	0.5917	472174	1
rs2749160	1	23624007	C	T	0.0139005	0.00261916	28.1668	1.09999e-07	0.184834	-0.0514	0.1588	0.746	0.1965	472174	1
rs2763979	6	31794592	T	C	-0.0277713	0.00208092	178.107	1.29987e-40	0.359721	-0.0974	0.1325	0.4621	0.4366	472174	1
rs28363070	5	1415068	A	G	0.0755557	0.00959987	61.9446	3.50026e-15	0.013389	3.467	1.6184	0.0321699	0.002172	472174	1
rs28502153	22	17469049	A	C	-0.0215916	0.00206208	109.637	1.20005e-25	0.377958	0.1616	0.1307	0.2163	0.3743	472174	1
rs28520410	3	183748691	G	A	-0.00933887	0.00201249	21.5338	3.50002e-06	0.548023	-0.0643	0.1275	0.6141	0.4507	472174	1
rs28577594	12	123895906	C	G	0.0187657	0.00224024	70.1682	5.40008e-17	0.709829	0.1046	0.1402	0.4557	0.7073	472174	1
rs2904597	6	31461132	G	C	0.0123669	0.00235733	27.5221	1.6e-07	0.234698	0.3068	0.1599	0.0550402	0.1957	472174	1
rs2967355	16	82200103	C	A	-0.0461595	0.00238972	373.102	4.00037e-83	0.774276	-0.2102	0.1687	0.2128	0.8256	472174	1
rs2977608	1	768253	C	A	0.0129483	0.00233716	30.6937	2.99999e-08	0.743949	0.1801	0.1376	0.1903	0.6898	472174	1
rs3093888	14	20812951	A	G	-0.028973	0.00452459	41.0042	1.5e-10	0.05131	-0.0707	0.2218	0.75	0.08862	472174	1
rs34067446	4	153030114	C	T	-0.0108507	0.00223385	23.5943	1.2e-06	0.282233	0.0212	0.1501	0.8875	0.2331	472174	1
rs34303822	15	55973138	G	T	-0.0110405	0.00202899	29.6086	5.30005e-08	0.514561	0.1262	0.1269	0.3199	0.4803	472174	1
rs34517439	1	78450517	A	C	0.0166685	0.00316059	27.8136	1.29999e-07	0.116681	0.1271	0.1915	0.5068	0.127	472174	1
rs34606349	11	36179072	A	C	-0.011061	0.00239508	21.3279	3.89996e-06	0.224904	0.4632	0.1524	0.00236597	0.2283	472174	1
rs35446936	3	169486508	A	G	-0.0940025	0.00232918	1628.82	1e-200	0.243674	-0.0687	0.1429	0.6306	0.2729	472174	1
rs35640778	20	62321128	A	G	-0.209011	0.00702087	886.25	9.59401e-195	0.020757	0.5401	0.5592	0.3341	0.01335	472174	1
rs35801134	5	1099967	A	C	-0.00925171	0.00201328	21.1172	4.30002e-06	0.46388	-0.1983	0.129	0.1242	0.5286	472174	1
rs370629186	20	25898536	A	C	0.0238452	0.00486131	24.06	9.29994e-07	0.046277	0.5556	0.3645	0.1275	0.03223	472174	1
rs3767952	1	41231032	A	G	0.0134472	0.00238826	31.703	1.79999e-08	0.226709	-0.1517	0.1518	0.3178	0.2224	472174	1
rs3785074	16	69406986	G	A	0.023863	0.00220455	117.168	2.60016e-27	0.289672	0.0858	0.1566	0.584	0.208	472174	1
rs3811444	1	248039451	T	C	-0.0113702	0.00212724	28.5695	8.99995e-08	0.328806	0.1449	0.1333	0.277	0.3459	472174	1
rs38664	7	76390970	C	T	-0.0122471	0.00206433	35.1972	2.99999e-09	0.59665	0.014	0.1278	0.9125	0.5275	472174	1
rs3891167	18	658423	G	A	-0.0425685	0.00239551	315.777	1.20005e-70	0.253435	0.0712	0.1481	0.6305	0.2524	472174	1
rs4045964	8	163553	T	A	-0.0128878	0.0025412	25.7205	3.89996e-07	0.228128	0.2137	0.1507	0.1561	0.2346	472174	1
rs41269079	1	45252015	A	T	0.0153617	0.0025499	36.2938	1.7e-09	0.188991	0.3203	0.1552	0.0389502	0.2101	472174	1
rs41284074	10	89729772	G	A	0.0253816	0.005107	24.7005	6.69993e-07	0.039916	-0.164	0.2406	0.4953	0.07346	472174	1
rs41304832	20	62375508	A	G	0.0611702	0.0093095	43.1745	5.00035e-11	0.012378	0.1032	0.3237	0.75	0.03825	472174	1
rs429358	19	45411941	C	T	0.0173498	0.00277091	39.2052	3.79997e-10	0.153969	0.1057	0.1659	0.5241	0.1826	472174	1
rs4319045	8	28059645	A	G	0.0153124	0.00333596	21.069	4.39997e-06	0.897859	0.1255	0.197	0.5241	0.8834	472174	1
rs4498805	1	110910397	T	G	0.0150601	0.00200376	56.4891	5.70033e-14	0.546632	0.1381	0.1265	0.2752	0.5047	472174	1
rs4530278	19	33752994	T	G	0.0138793	0.0020567	45.54	1.50003e-11	0.59815	-0.1303	0.1296	0.315	0.6028	472174	1
rs45604339	14	65543102	T	C	-0.020433	0.00211433	93.3939	4.30031e-22	0.34242	-0.0436	0.1297	0.736901	0.385	472174	1
rs4616688	3	160042459	T	G	-0.0173476	0.00200198	75.0861	4.49987e-18	0.525394	0.0988	0.1293	0.4451	0.6058	472174	1
rs4695407	4	48843372	G	A	0.0141511	0.00199925	50.101	1.50003e-12	0.507843	0.3877	0.1275	0.00236298	0.4711	472174	1
rs4724	17	7760397	A	G	-0.0547446	0.00312441	307.006	9.79941e-69	0.116598	-0.0231	0.2056	0.9106	0.1066	472174	1
rs4743037	9	109639970	T	C	0.0147971	0.00238094	38.6239	5.1e-10	0.230874	-0.3165	0.1543	0.0402903	0.217	472174	1
rs525028	11	116705516	A	G	-0.0105989	0.00221389	22.9197	1.7e-06	0.687529	0.1108	0.1315	0.3997	0.6285	472174	1
rs55747751	5	132397351	A	G	-0.0211612	0.00375164	31.8155	1.7e-08	0.077375	-0.0965	0.2839	0.734	0.05557	472174	1
rs56178008	2	29098543	A	T	0.0143739	0.00201464	50.9043	9.70063e-13	0.437497	-0.1777	0.1281	0.1654	0.4246	472174	1
rs562059	11	118602058	T	G	0.010285	0.00207678	24.526	7.29995e-07	0.634308	0.3505	0.1364	0.0101501	0.6779	472174	1
rs565783711	7	124821265	T	C	0.0573006	0.00813161	49.6553	1.80011e-12	0.017817	0.2656	0.5102	0.6026	0.01572	472174	1
rs56799554	17	41456413	G	A	-0.0259793	0.00267858	94.0688	2.99985e-22	0.170183	0.1009	0.1495	0.4997	0.2341	472174	1
rs5742915	15	74336633	C	T	0.0193377	0.00202886	90.8459	1.59993e-21	0.445829	0.1595	0.1289	0.2158	0.4082	472174	1
rs58040082	17	41555780	G	A	0.0143836	0.00287891	24.962	5.80003e-07	0.1435	-0.0288	0.2	0.8854	0.1128	472174	1
rs59409453	17	1666218	G	A	0.0202133	0.00230175	77.1184	1.59993e-18	0.730602	-0.0979	0.1575	0.534101	0.7907	472174	1
rs6007020	22	45790132	C	T	0.0144904	0.00209637	47.7777	4.79954e-12	0.367823	0.0569	0.1325	0.667599	0.3563	472174	1
rs6054257	20	66370	A	G	-0.0141684	0.00247729	32.7106	1.09999e-08	0.793522	0.0415	0.1578	0.7926	0.7992	472174	1
rs611646	11	108177097	A	T	-0.0368309	0.00203547	327.412	3.50026e-73	0.408685	-0.1052	0.1298	0.4176	0.3953	472174	1
rs61405042	7	67200	T	C	-0.0501874	0.00602955	69.2819	8.49963e-17	0.029288	0.4064	0.597	0.4961	0.01744	472174	1
rs614973	17	18311854	C	G	-0.00994913	0.00213445	21.7269	3.09999e-06	0.486989	-0.0145	0.1272	0.9091	0.4987	472174	1
rs61504104	21	48096920	C	T	0.0160878	0.00337839	22.6764	1.89998e-06	0.098403	-0.1145	0.177	0.5179	0.1481	472174	1
rs61748181	5	1294166	T	C	-0.059181	0.00595394	98.7997	2.80027e-23	0.028928	-0.214	0.2781	0.4417	0.05371	472174	1
rs61781362	1	40012230	T	C	-0.0115987	0.00241752	23.0186	1.6e-06	0.220296	0.0534	0.1538	0.728501	0.2157	472174	1
rs62028293	16	50264054	C	T	0.0441111	0.00833294	28.022	1.2e-07	0.014818	-0.4909	0.4465	0.2715	0.01994	472174	1
rs62237765	22	31956981	G	A	-0.0198464	0.00405959	23.9001	1e-06	0.064889	0.3128	0.2924	0.2848	0.04876	472174	1
rs6431916	2	8149516	T	C	-0.0204226	0.00427979	22.7707	1.79999e-06	0.060062	-0.0463	0.2495	0.8527	0.07044	472174	1
rs6531114	2	16617781	C	T	-0.0116557	0.00228626	25.9911	3.40001e-07	0.736487	-0.1753	0.1396	0.2094	0.7083	472174	1
rs6536702	4	164028105	A	G	0.0534148	0.00238875	500.014	9.39723e-111	0.774647	0.1478	0.1629	0.3642	0.8137	472174	1
rs6584579	10	105645725	G	A	0.0114923	0.00204674	31.5274	2e-08	0.398876	0.1283	0.136	0.3455	0.3238	472174	1
rs6587577	1	151402045	G	A	-0.0182148	0.0026359	47.7519	4.79954e-12	0.826346	0.1016	0.174	0.559399	0.8417	472174	1
rs663939	11	128597046	G	A	0.0105924	0.00208638	25.7752	3.79997e-07	0.641935	0.1533	0.1321	0.246	0.6425	472174	1
rs6659669	1	185315067	T	C	-0.0117091	0.00205167	32.5711	1.09999e-08	0.605095	-0.0408	0.128	0.749899	0.581	472174	1
rs6669563	1	32279629	A	G	0.0182358	0.00202476	81.1153	2.09991e-19	0.437768	-0.0148	0.1277	0.9077	0.469	472174	1
rs66731853	1	20916238	A	G	-0.0177791	0.00215421	68.1151	1.50003e-16	0.317304	0.2768	0.1603	0.0842791	0.1947	472174	1
rs670180	13	71236611	A	T	-0.0115801	0.00203062	32.5213	1.2e-08	0.569104	0.177	0.1272	0.1641	0.5048	472174	1
rs6751209	2	43588302	C	T	-0.0140465	0.00248465	31.9599	1.6e-08	0.204231	0.1651	0.1628	0.3106	0.1844	472174	1
rs6776756	3	128215821	A	G	-0.0174439	0.00203747	73.3001	1.10002e-17	0.597562	-0.0865	0.1281	0.4996	0.5345	472174	1
rs6790988	3	170263320	G	A	0.0145728	0.00228428	40.6993	1.79999e-10	0.741902	0.1864	0.1508	0.2164	0.7699	472174	1
rs6873104	5	78954121	T	A	-0.0245329	0.00335421	53.4955	2.60016e-13	0.101284	0.1272	0.2074	0.5396	0.1052	472174	1
rs6881568	5	1670265	A	C	0.0169256	0.00207735	66.3848	3.69999e-16	0.36258	0.0656	0.143	0.6466	0.2725	472174	1
rs6890099	5	151151962	G	A	0.0108065	0.00229784	22.1172	2.59998e-06	0.252154	-0.0716	0.1365	0.5999	0.3083	472174	1
rs6938154	6	135583623	C	T	-0.0110089	0.00210301	27.4034	1.7e-07	0.358557	-0.1274	0.134	0.3417	0.3401	472174	1
rs6969930	7	128630313	C	T	-0.020481	0.00204695	100.112	1.39991e-23	0.613375	0.0065	0.1309	0.9602	0.6282	472174	1
rs6985028	8	30822094	A	G	0.00980347	0.00201736	23.6153	1.2e-06	0.563044	-0.2225	0.1313	0.0902402	0.6205	472174	1
rs706014	7	23275250	G	C	-0.0104997	0.00210982	24.7664	6.49995e-07	0.653396	0.2573	0.1373	0.0609804	0.6852	472174	1
rs7099229	10	96134685	A	G	-0.0153288	0.00224403	46.6615	8.4004e-12	0.273301	-0.0261	0.1678	0.8766	0.1791	472174	1
rs7164950	15	56775385	G	A	0.0129362	0.00204001	40.2114	2.30001e-10	0.405979	-0.0067	0.1286	0.9585	0.4223	472174	1
rs7201610	16	88778831	T	C	0.00938282	0.00202881	21.3887	3.69999e-06	0.435912	-0.0655	0.1297	0.6138	0.4092	472174	1
rs7209057	17	65705530	A	G	0.011819	0.00202865	33.9428	5.69994e-09	0.561044	-0.0246	0.1278	0.8471	0.5536	472174	1
rs7221585	17	76195153	T	C	0.0143271	0.00247042	33.6337	6.69993e-09	0.22401	-0.0992	0.1408	0.481	0.2823	472174	1
rs73024215	19	33784657	C	T	0.0206674	0.00406733	25.8198	3.69999e-07	0.067751	0.843	0.3121	0.00691799	0.04614	472174	1
rs73581419	14	21941148	T	C	0.0229838	0.00324156	50.2731	1.29987e-12	0.106605	-0.3438	0.232	0.1383	0.08215	472174	1
rs73730598	5	77973	A	G	0.0273632	0.00439272	38.8031	4.70002e-10	0.054793	-0.2523	0.2523	0.3172	0.06747	472174	1
rs74817629	18	23524600	T	G	-0.0163715	0.00349377	21.9578	2.80001e-06	0.09192	0.3959	0.3812	0.2991	0.02986	472174	1
rs74973131	10	135045332	A	G	-0.0299915	0.00575615	27.1476	1.89998e-07	0.031259	0.5162	0.3041	0.0896293	0.04584	472174	1
rs75664430	17	8064779	G	C	-0.0235179	0.0023186	102.883	3.59998e-24	0.248028	0.1675	0.1615	0.2996	0.1912	472174	1
rs7607920	2	136413244	C	T	0.0159571	0.00307646	26.9033	2.1e-07	0.124883	0.2384	0.1683	0.1566	0.1706	472174	1
rs76219171	16	50188929	A	G	0.0359839	0.00431741	69.4656	7.8001e-17	0.058433	0.0053	0.3408	0.9876	0.03561	472174	1
rs762679	8	48885436	A	T	0.0310104	0.00285024	118.373	1.39991e-27	0.856501	-0.1876	0.1686	0.2657	0.8295	472174	1
rs76666449	12	120904895	C	T	0.0295125	0.00333186	78.4582	8.19974e-19	0.100625	0.0386	0.1854	0.835	0.1358	472174	1
rs76915606	5	68769560	G	A	0.0163514	0.00340646	23.0411	1.6e-06	0.095006	0.0631	0.2663	0.8128	0.06336	472174	1
rs7705526	5	1285974	A	C	0.0776022	0.00216124	1289.26	1e-200	0.326578	0.232	0.1366	0.0893593	0.3229	472174	1
rs77231040	10	106280527	C	G	0.0989303	0.0134649	53.9824	1.99986e-13	0.005742	0.1151	0.4046	0.776101	0.02529	472174	1
rs77247608	3	133403296	G	A	-0.0111657	0.00227609	24.0654	9.29994e-07	0.260936	0.2245	0.1325	0.0900907	0.3452	472174	1
rs7772289	6	28674322	T	G	0.017549	0.00200003	76.9895	1.69981e-18	0.503081	-0.1014	0.134	0.4495	0.6169	472174	1
rs7790856	7	124459852	T	C	-0.0437199	0.00220526	393.042	1.80011e-87	0.289139	0.1026	0.1521	0.4999	0.2238	472174	1
rs78027553	7	50663819	T	G	0.012771	0.00252018	25.6795	4e-07	0.198677	0.1442	0.163	0.3764	0.1906	472174	1
rs78491606	3	72891547	C	A	-0.0756311	0.00741168	104.128	1.9002e-24	0.018433	-0.1343	0.3811	0.724599	0.02843	472174	1
rs79461566	22	21356316	G	C	0.0207012	0.00411821	25.2682	5e-07	0.066268	-0.0165	0.1907	0.9311	0.1267	472174	1
rs79616495	2	54255531	G	A	0.0313879	0.00665331	22.2561	2.39999e-06	0.024033	0.45	0.3686	0.2222	0.03054	472174	1
rs79755767	12	54698408	A	G	0.0278665	0.00343286	65.895	4.79954e-16	0.095708	-0.1177	0.2164	0.5865	0.09531	472174	1
rs8006485	14	91927521	T	G	0.0191453	0.00200238	91.4179	1.20005e-21	0.453102	0.3353	0.1308	0.01034	0.6161	472174	1
rs80324517	6	204031	A	G	0.0396515	0.00466286	72.3127	1.80011e-17	0.048259	-0.2024	0.2611	0.4383	0.06353	472174	1
rs8102497	19	57370055	A	G	-0.0149654	0.0020233	54.7087	1.39991e-13	0.431828	0.1009	0.1277	0.4293	0.452	472174	1
rs8105767	19	22215441	G	A	0.0328384	0.00220117	222.565	2.49977e-50	0.29467	0.016	0.1355	0.9059	0.318	472174	1
rs8109770	19	57880570	A	G	-0.0101805	0.00203993	24.9062	5.99998e-07	0.41723	-0.2966	0.1272	0.0197501	0.473	472174	1
rs869785	3	24347800	C	T	-0.0147303	0.00212801	47.9155	4.40048e-12	0.672471	0.1256	0.1338	0.3478	0.6593	472174	1
rs871134	4	7044380	T	C	-0.0182986	0.0020263	81.5508	1.69981e-19	0.569032	-0.122	0.1274	0.3381	0.5576	472174	1
rs880266	17	55094145	G	A	0.0112009	0.00230545	23.6045	1.2e-06	0.74783	-0.0906	0.1537	0.555699	0.7768	472174	1
rs9313744	5	176330236	T	C	-0.0134145	0.00288317	21.6475	3.29997e-06	0.858134	-0.1911	0.1908	0.3164	0.8755	472174	1
rs932002	1	226577306	T	C	-0.0402052	0.00279667	206.672	7.29962e-47	0.150843	-0.0222	0.1489	0.8813	0.2351	472174	1
rs9398196	6	109601554	G	A	-0.0143586	0.00201175	50.942	9.49948e-13	0.52005	0.0423	0.1318	0.7483	0.6238	472174	1
rs939916	11	202253	A	G	0.0241795	0.00216724	124.475	6.59933e-29	0.669967	0.1852	0.1439	0.1981	0.7357	472174	1
rs9419958	10	105675946	C	T	-0.0810098	0.00293847	760.033	2.60016e-167	0.86139	0.1041	0.1996	0.601999	0.8841	472174	1
rs9600019	13	73317585	T	C	0.0127134	0.00213096	35.5937	2.39999e-09	0.335579	-0.1217	0.131	0.3526	0.3775	472174	1
rs965109	2	54473046	T	C	-0.101702	0.00648201	246.173	1.80011e-55	0.024338	-0.1101	0.2406	0.647201	0.07371	472174	1
rs9878436	3	138244400	T	C	-0.0143407	0.00201819	50.4913	1.20005e-12	0.434393	0.0876	0.1323	0.5079	0.3541	472174	1
rs9955360	18	78008334	A	C	-0.0190311	0.00299791	40.2987	2.19999e-10	0.869288	0.0145	0.1805	0.9361	0.8548	472174	1

## Sheet: Table S2
SNP	chr	pos	effect_allele.exposure	other_allele.exposure	beta.exposure	se.exposure	F	pval.exposure	eaf.exposure	beta.outcome	se.outcome	pval.outcome	eaf.outcome	samplesize.exposure	action
rs11125534	2	54620866	T	G	0.167294	0.0328636	25.9138	4.559e-07	NA	0.0538	0.1384	0.6974	0.693	902	1
rs11868293	17	47752929	A	T	0.155437	0.0329282	22.283	2.91105e-06	NA	0.0588	0.1641	0.7201	0.1853	902	1
rs17328090	4	183629647	T	A	0.159262	0.0329079	23.422	1.59302e-06	NA	-0.0896	0.1815	0.6218	0.1393	902	1
rs3804593	3	121984021	A	G	-0.171555	0.0328391	27.2913	2.02097e-07	NA	0.0361	0.1898	0.849	0.1293	902	1
rs403435	6	169457474	A	C	0.15613	0.0329246	22.487	2.50651e-06	NA	0.0027	0.1485	0.9855	0.7481	902	1
rs73811389	5	174563425	T	C	0.153599	0.0329378	21.7464	3.37777e-06	NA	0.1177	0.1546	0.4465	0.211	902	1
rs7808152	7	5508038	G	A	-0.160251	0.0329025	23.7216	1.36534e-06	NA	0.2197	0.1703	0.1968	0.1711	902	1

## Sheet: Table S3
SNP	chr	pos	effect_allele.exposure	other_allele.exposure	beta.exposure	se.exposure	F	pval.exposure	eaf.exposure	beta.outcome	se.outcome	pval.outcome	eaf.outcome	samplesize.exposure	id.exposure	action
rs10918641	1	167113992	A	T	-0.155	0.033	22.014	2.91e-06	NA	-0.064	0.163	0.693	0.188	902	ebi-a-GCST90101888	1
rs11159427	14	80415594	A	T	0.171	0.033	27.03	2.38e-07	NA	0.114	0.13	0.38	0.409	902	ebi-a-GCST90101888	1
rs11868293	17	47752929	A	T	0.153	0.033	21.502	3.92e-06	NA	0.059	0.164	0.72	0.185	902	ebi-a-GCST90101888	1
rs28402946	3	122040580	C	T	-0.153	0.033	21.478	3.91e-06	NA	0.082	0.195	0.674	0.121	902	ebi-a-GCST90101888	1
rs33961405	5	1277577	A	G	-0.155	0.033	22.265	2.91e-06	NA	0.216	0.128	0.092	0.482	902	ebi-a-GCST90101888	1
rs4722616	7	26634825	A	G	-0.154	0.033	21.819	3.37e-06	NA	-0.179	0.127	0.16	0.449	902	ebi-a-GCST90101888	1

## Sheet: Table S4
SNP	chr	pos	effect_allele.exposure	other_allele.exposure	beta.exposure	se.exposure	F	pval.exposure	eaf.exposure	beta.outcome	se.outcome	pval.outcome	eaf.outcome	samplesize.exposure	id.exposure	action
rs10881802	10	92295608	T	C	0.155	0.033	22.029	2.91e-06	NA	0.201	0.138	0.146	0.7	902	ebi-a-GCST90101889	1
rs33961405	5	1277577	A	G	-0.191	0.033	34.253	7.39e-09	NA	0.216	0.128	0.092	0.482	902	ebi-a-GCST90101889	1
rs7529215	1	160136350	A	G	-0.153	0.033	21.575	3.92e-06	NA	0.113	0.128	0.379	0.492	902	ebi-a-GCST90101889	1
rs7948497	11	8255855	G	C	-0.159	0.033	23.398	1.59e-06	NA	-0.039	0.129	0.762	0.424	902	ebi-a-GCST90101889	1

## Sheet: Table S5
SNP	chr	pos	effect_allele.exposure	other_allele.exposure	beta.exposure	se.exposure	F	pval.exposure	eaf.exposure	beta.outcome	se.outcome	pval.outcome	eaf.outcome	samplesize.exposure	id.exposure	action
rs10828069	10	20804876	C	G	0.152	0.033	21.34	4.53e-06	NA	-0.116	0.156	0.455	0.211	902	ebi-a-GCST90101890	1
rs11159427	14	80415594	A	T	0.155	0.033	22.112	2.91e-06	NA	0.114	0.13	0.38	0.409	902	ebi-a-GCST90101890	1
rs117670274	10	106370483	T	C	-0.156	0.033	22.595	2.51e-06	NA	0.059	0.308	0.848	0.046	902	ebi-a-GCST90101890	1
rs1789690	11	74925528	C	T	0.174	0.033	28.081	1.45e-07	NA	-0.02	0.128	0.878	0.486	902	ebi-a-GCST90101890	1
rs3900460	5	73063767	C	T	0.153	0.033	21.539	3.91e-06	NA	0.004	0.399	0.993	0.972	902	ebi-a-GCST90101890	1
rs4722616	7	26634825	A	G	-0.156	0.033	22.317	2.51e-06	NA	-0.179	0.127	0.16	0.449	902	ebi-a-GCST90101890	1

## Sheet: Table S6
SNP	chr	pos	effect_allele.exposure	other_allele.exposure	beta.exposure	se.exposure	F	pval.exposure	eaf.exposure	beta.outcome	se.outcome	pval.outcome	eaf.outcome	samplesize.exposure	id.exposure	action
rs1274386	10	92292960	C	A	0.154	0.033	21.734	3.37e-06	NA	0.202	0.138	0.143	0.699	902	ebi-a-GCST90101891	1
rs1871899	12	129850054	C	A	-0.158	0.033	22.97	1.86e-06	NA	-0.209	0.188	0.267	0.872	902	ebi-a-GCST90101891	1
rs35181531	5	26942343	C	T	0.172	0.033	27.279	2.02e-07	NA	0.247	0.232	0.288	0.081	902	ebi-a-GCST90101891	1
rs4401108	18	45770590	T	C	-0.161	0.033	24.056	1.17e-06	NA	-0.023	0.127	0.855	0.488	902	ebi-a-GCST90101891	1
rs9345766	6	66837766	C	G	-0.156	0.033	22.364	2.51e-06	NA	0.239	0.167	0.153	0.175	902	ebi-a-GCST90101891	1

## Sheet: Table S7
SNP	chr	pos	effect_allele.exposure	other_allele.exposure	beta.exposure	se.exposure	F	pval.exposure	eaf.exposure	beta.outcome	se.outcome	pval.outcome	eaf.outcome	samplesize.exposure	id.exposure	action
rs1274386	10	92292960	C	A	0.154	0.033	21.734	3.37e-06	NA	0.202	0.138	0.143	0.699	902	ebi-a-GCST90101891	1
rs1871899	12	129850054	C	A	-0.158	0.033	22.97	1.86e-06	NA	-0.209	0.188	0.267	0.872	902	ebi-a-GCST90101891	1
rs35181531	5	26942343	C	T	0.172	0.033	27.279	2.02e-07	NA	0.247	0.232	0.288	0.081	902	ebi-a-GCST90101891	1
rs4401108	18	45770590	T	C	-0.161	0.033	24.056	1.17e-06	NA	-0.023	0.127	0.855	0.488	902	ebi-a-GCST90101891	1
rs9345766	6	66837766	C	G	-0.156	0.033	22.364	2.51e-06	NA	0.239	0.167	0.153	0.175	902	ebi-a-GCST90101891	1
